# Supplementary material for: Association of Intratumoral Microbiota Modulation with Prostate Cancer Progression: A Microbiome Analysis of Prostatic Tissue
Source: Biomedicines. 2025 Aug 7;13(8):1929. doi: 10.3390/biomedicines13081929 (PMC12383511; doi:10.3390/biomedicines13081929)
Supplement: Supplementary file 1 [file biomedicines-13-01929-s001.zip]

Archive with 1 entries (1 files):
- biomedicines-3763762-supplementary.pdf
